# Supplementary material for: The Impact of a Web-Based Lifestyle Educational Program (‘Living Better’) Reintervention on Hypertensive Overweight or Obese Patients
Source: Nutrients. 2022 May 27;14(11):2235. doi: 10.3390/nu14112235 (PMC9182666; doi:10.3390/nu14112235)
Supplement: Supplementary file 1 [file nutrients-14-02235-s001.zip]

Archive with 2 entries (2 files):
- nutrients-1731980-supplementary.mp4
- nutrients-1731980-supplementary.pdf
